# Supplementary material for: Effective Remediation of Arsenic-Contaminated Soils by EK-PRB of Fe/Mn/C-LDH: Performance, Characteristics, and Mechanism
Source: Int J Environ Res Public Health. 2022 Apr 6;19(7):4389. doi: 10.3390/ijerph19074389 (PMC8998996; doi:10.3390/ijerph19074389)
Supplement: Supplementary file 1 [file ijerph-19-04389-s001.zip]

Archive with 1 entries (1 files):
- ijerph-1606092-supplementary.pdf
